# Supplementary material for: Prognostic role and biologic features of Musashi-2 expression in colon polyps and during colorectal cancer progression
Source: PLoS One. 2021 Jul 8;16(7):e0252132. doi: 10.1371/journal.pone.0252132 (PMC8266110; doi:10.1371/journal.pone.0252132)
Supplement: S3 Table — (XLSX) [file pone.0252132.s003.xlsx]

## Sheet: Sheet1
	Supp Table S3. Consensus MSI2 binding site sequences, defined by Wang et al.
			Human
			CDH1	ZO1	APC	TGFβ
	Motifs	Translated	3'	3'	3'	3'
	accuuuuu	accttttt	0	1	1	0
	uuuuagaa	ttttagaa	0	0	0	0
	uuuuuaaa	tttttaaa	2	2	1	0
	uagagu	tagagt	0	2	0	0
	uagagc	tagagc	0	0	0	0
	ucuagu	tctagt	1	2	0	0
	ucuagc	tctagc	0	0	0	0
	ugccaa	tgccaa	0	0	0	0
	ugcuaa	tgctaa	0	0	0	0
	uaugugu	tatgtgt	0	0	0	0
	ugugugu	tgtgtgt	0	1	0	0
	ucugugu	tctgtgt	1	0	1	1
	gugucu	gtgtct	1	0	2	0
	uagaagu	tagaagt	0	0	0	0
	uaggucu	taggtct	0	0	0	0
	uagaag	tagaag	0	0	0	0
	TOTALS		5	8	5	1
	3' = 3' mRNA
	CDS = Coding sequence
	3' = 3' mRNA
	CDS = Coding sequence
